# Supplementary material for: Resveratrol targeting MDM2/P53/PUMA axis to inhibit colonocyte apoptosis in DSS-induced ulcerative colitis mice
Source: Front Pharmacol. 2025 Apr 30;16:1572906. doi: 10.3389/fphar.2025.1572906 (PMC12075554; doi:10.3389/fphar.2025.1572906)
Supplement: Supplementary file 1 [file Table1.XLSX]

## Sheet: Sheet1
			Sequence (5' -> 3')	Length	Tm	Location
		MDM2	Forward Primer	TGACACCAGAGCTTAGTCCTG	21	60.9	1883-1903
			Reverse Primer	GCGTCTCGTAACGAATAAGGC	21	61.1	2044-2024
		P53	Sequence (5' -> 3')	Length	Tm	Location
			Forward Primer	TCACAGCGTCTGTTGACATTT	21	60.2	148-168
			Reverse Primer	ACCAAGCTCATTACCCTGACA	21	60.8	357-337
		PUMA	Sequence (5' -> 3')	Length	Tm	Location
			Forward Primer	GCCGAGCACATCACAGACC	19	63	37-55
			Reverse Primer	TGGCAATGTTGTGGATGATTTCT	23	60.7	262-240
		BAX	Sequence (5' -> 3')	Length	Tm	Location
			Forward Primer	TGAAGACAGGGGCCTTTTTG	20	60.2	59-78
			Reverse Primer	AATTCGCCGGAGACACTCG	19	62.1	198-180
		BCL2	Sequence (5' -> 3')	Length	Tm	Location
			Forward Primer	ACGTGGACCTCATGGAGTG	19	61	113-131
			Reverse Primer	TGTGTATAGCAATCCCAGGCA	21	60.9	241-221
		GAPDH	Sequence (5' -> 3')	Length	Tm	Location
			Forward Primer	TGGATTTGGACGCATTGGTC	20	60.7	333-352
			Reverse Primer	TTTGCACTGGTACGTGTTGAT	21	60.2	543-523
